# Supplementary material for: Exploring the Impact of Resistance Training at Moderate Altitude on Metabolic Cytokines in Humans: Implications for Adipose Tissue Dynamics
Source: Int J Mol Sci. 2024 Oct 24;25(21):11418. doi: 10.3390/ijms252111418 (PMC11546518; doi:10.3390/ijms252111418)
Supplement: Supplementary file 1 [file ijms-25-11418-s001.zip]

Archive with 1 entries (1 files):
- ijms-3248825-supplementary.pdf
